# Supplementary material for: The Prognostic Value of DCE-MRI Findings before Salvage Radiotherapy after Radical Prostatectomy
Source: Cancers (Basel). 2023 Feb 15;15(4):1246. doi: 10.3390/cancers15041246 (PMC9954112; doi:10.3390/cancers15041246)
Supplement: Supplementary file 1 [file cancers-15-01246-s001.zip]

Archive with 1 entries (1 files):
- cancers-2120184-supplementary.pdf
